# Supplementary material for: Expression of Concern: MiR-23a Facilitates the Replication of HSV-1 through the Suppression of Interferon Regulatory Factor 1
Source: PLoS One. 2020 May 29;15(5):e0234092. doi: 10.1371/journal.pone.0234092 (PMC7259501; doi:10.1371/journal.pone.0234092)
Supplement: S1 File — (ZIP) [file pone.0234092.s001.zip]

Archive with 9 entries (8 files):
- S1 File/
- S1 File/DAPI for Anti-miR-23a(updated figure).tif
- S1 File/DAPI for pcDNA3(published figure).tif
- S1 File/DAPI for Pri-miR-23a(published figure).tif
- S1 File/DAPI for pRNAT-U6.2(updated figure).tif
- S1 File/HSV-1 glycoprotein for Anti-miR-23a(updated figure).tif
- S1 File/HSV-1 glycoprotein for pcDNA3( published figure).tif
- S1 File/HSV-1 glycoprotein for Pri-miR-23a( published figure).tif
- S1 File/HSV-1 glycoprotein for pRNAT-U6-2(updated figure).tif
